# Supplementary material for: Physical Inactivity Levels of European Adolescents in 2002, 2005, 2013, and 2017
Source: Int J Environ Res Public Health. 2023 Feb 20;20(4):3758. doi: 10.3390/ijerph20043758 (PMC9966786; doi:10.3390/ijerph20043758)
Supplement: Supplementary file 1 [file ijerph-20-03758-s001.zip]

Archive with 1 entries (1 files):
- ijerph-2201946-supplementary.pdf
